# Supplementary material for: Changes in Phenolic Compounds and Antioxidant Activity during Development of ‘Qiangcuili’ and ‘Cuihongli’ Fruit
Source: Foods. 2022 Oct 13;11(20):3198. doi: 10.3390/foods11203198 (PMC9602302; doi:10.3390/foods11203198)
Supplement: Supplementary file 1 [file foods-11-03198-s001.zip]

Archive with 1 entries (1 files):
- foods-1969115-supplementary.pdf
